# Supplementary material for: Lipid composition and abundance in the reproductive and alimentary tracts of female Haemonchus contortus
Source: Parasit Vectors. 2020 Jul 6;13:338. doi: 10.1186/s13071-020-04208-w (PMC7339462; doi:10.1186/s13071-020-04208-w)
Supplement: Supplementary file 1 — Additional file 1: Table S1. Relative quantification changes of total saturated fatty acids and ether-linked lipid ion abundance from whole adult female (Wf) worms of Haemonchus contortus and their reproductive (Rt) and alimentary (At) tracts. [file 13071_2020_4208_MOESM1_ESM.xlsx]

## Sheet: table s1
Table S1. Relative quantification changes of total saturated fatty acids and ether-linked lipid ion abundance from whole adult female (Wf) of Haemonchus contortus and its reproductive (Rt) and alimentary (At) tracts.
Class	Sum Composition	Main FA	Calc Neutral Mass	Formula of Neutral Lipids	BaseRt	MainIon	Wf			It			At
							Relative Quantification		Main Grade	Relative Quantification		Main Grade	Relative Quantification		Main Grade
							Average	RSD (%)		Average	RSD (%)		Average	RSD (%)
MG	18:1	18:1	356.293	C21 H40 O4	4.37	+H	714100	7.311	C	177800	9.618	-	73330	18.543	-
MG	18:1	18:1	356.293	C21 H40 O4	4.64	+H	62390	10.055	-	4780000	6.383	C	292900	9.489	-
MG	18:3	18:3	352.261	C21 H36 O4	5.072	+H	1792000	7.183	C	497300	15.85	-	157800	8.773	-
MG	20:4	20:4	378.277	C23 H38 O4	5.602	+H	6704000	4.222	C	3789000	7.367	C	736900	12.08	-
DG	38:4	18:0_20:4	644.538	C41 H72 O5	9.026	+H	17860000	10.84	A	13830000	10.775	A	2446000	10.992	B
DG	36:2	18:1_18:1	620.538	C39 H72 O5	9.549	+H	708600	23.127	-	12990000	6.109	A	1080000	9.805	-
DG	38:7	18:2_20:5	638.491	C41 H66 O5	9.876	+NH4	17620000	5.587	A	3306000	11.525	-	2162000	10.749	-
DG	36:5	18:2_18:3	614.491	C39 H66 O5	10.025	+H	20330000	7.6	A	4330000	12.4	-	4065000	13.677	B
DG	38:6	18:2_20:4	640.507	C41 H68 O5	10.43	+NH4	46230000	8.198	A	15160000	6.779	-	11160000	9.621	A
DG	40:7	18:1_22:6	666.522	C43 H70 O5	10.883	+NH4	33920000	11.56	A	7702000	8.268	-	5334000	11.382	-
DG	36:4	20:4_16:0	616.507	C39 H68 O5	11.084	+NH4	25810000	16.21	A	11570000	15.268	-	9745000	9.61	A
DG	38:5	18:1_20:4	642.522	C41 H70 O5	11.118	+NH4	60760000	11.254	A	31840000	16.293	A	22420000	10.005	A
DG	34:2	18:2_16:0	592.507	C37 H68 O5	11.244	+NH4	50070000	7.32	A	30340000	11.619	A	17730000	24.528	A
DG	36:3	18:1_18:2	618.522	C39 H70 O5	11.282	+NH4	123000000	10.322	A	84840000	10.094	A	51000000	15.631	A
DG	36:3	18:0_18:3	618.522	C39 H70 O5	11.575	+NH4	29990000	11.165	A	12050000	14.77	-	6400000	10.48	C
DG	40:6	18:0_22:6	668.538	C43 H72 O5	11.777	+NH4	15060000	3.615	A	2379000	13.363	-	1674000	18.018	-
DG	34:1	16:0_18:1	594.522	C37 H70 O5	11.917	+Na	39640000	9.866	A	26970000	14.309	A	28950000	7.706	A
DG	36:2	18:1_18:1	620.538	C39 H72 O5	11.945	+NH4	85490000	10.412	A	42650000	5.139	A	21660000	6.762	A
DG	38:4	18:0_20:4	644.538	C41 H72 O5	12.004	+NH4	109300000	7.956	A	59660000	6.07	A	14650000	10.755	A
DG	36:2	18:0_18:2	620.538	C39 H72 O5	12.157	+NH4	91490000	6.045	A	86850000	12.312	A	29030000	11.885	A
DG	36:1	18:0_18:1	622.554	C39 H74 O5	12.799	+Na	94110000	14.037	A	60810000	10.199	A	28190000	9.321	A
DG	36:3	18:1_18:2	618.522	C39 H70 O5	14.302	+H	113400000	6.792	A	210900000	9.395	-	145000000	13.409	A
DG	36:3	18:1_18:2	618.522	C39 H70 O5	15.581	+H	32230000	27.851	-	94080000	14.672	A	24880000	33.29	A
TG	27:0	4:0_11:0_12:0	512.408	C30 H56 O6	7.664	+H	112500000	1.9	A	106600000	3.105	A	106500000	4.489	A
TG	36:1	18:1_9:0_9:0	636.533	C39 H72 O6	9.648	+NH4	930400	15.646	-	14560000	4.862	A	1178000	9.356	-
TG	54:5	18:1_18:1_18:3	880.752	C57 H100 O6	11.59	+H	1434000	24.876	-	10990000	4.799	-	11130000	8.983	A
TG	54:4	18:1_18:1_18:2	882.768	C57 H102 O6	12.075	+H	5503000	8.952	-	67570000	6.274	A	38910000	12.89	A
TG	55:4	19:1_18:1_18:2	896.783	C58 H104 O6	12.147	+Na	4750	118.036	-	59620000	15.022	A	9167000	11.798	B
TG	54:3	18:1_18:1_18:1	884.783	C57 H104 O6	12.63	+H	1312000	4.68	-	47030000	6.958	A	12840000	17.912	A
TG	55:3	19:1_18:1_18:1	898.799	C58 H106 O6	12.755	+Na	681100	16.739	-	98510000	5.278	A	6764000	9.956	-
TG	56:8	18:1_18:2_20:5	902.736	C59 H98 O6	13.071	+H	26190000	8.432	-	26480000	6.261	A	33850000	10.968	A
TG	58:9	18:1_18:2_22:6	928.752	C61 H100 O6	13.313	+H	33590000	5.32	A	42360000	12.972	A	39870000	8.347	A
TG	56:7	18:1_18:2_20:4	904.752	C59 H100 O6	13.531	+H	64320000	5.279	A	143000000	7.001	A	117900000	7.398	A
TG	41:2	6:0_17:1_18:1	704.596	C44 H80 O6	13.538	+NH4	92240000	10.226	A	74500000	6.996	B	47320000	12.183	A
TG	39:1	16:0_6:0_17:1	678.58	C42 H78 O6	13.544	+NH4	114800000	7.208	A	31560000	3.324	B	53470000	12.579	B
TG	58:8	18:1_18:2_22:5	930.768	C61 H102 O6	13.557	+H	20410000	12.127	A	30560000	10.515	A	22990000	7.635	A
TG	54:5	18:1_18:1_18:3	880.752	C57 H100 O6	13.723	+H	141500000	8.064	A	327000000	8.894	A	349700000	12.285	A
TG	52:4	16:0_18:1_18:3	854.736	C55 H98 O6	13.792	+H	59980000	7.86	A	72380000	9.829	A	92040000	11.338	A
TG	58:8	18:1_18:1_22:6	930.768	C61 H102 O6	13.862	+H	25660000	8.158	-	46230000	12.527	A	28220000	12.641	A
TG	56:6	18:1_18:2_20:3	906.768	C59 H102 O6	13.92	+H	21990000	2.953	A	29900000	16.056	A	39590000	8.676	A
TG	54:5	16:0_18:1_20:4	880.752	C57 H100 O6	14.084	+H	15330000	4.351	-	94080000	11.602	A	56900000	16.244	A
TG	58:7	18:1_18:1_22:5	932.783	C61 H104 O6	14.107	+H	21410000	9.645	A	69120000	12.577	A	28790000	10.314	A
TG	54:9	18:3_18:3_18:3	872.689	C57 H92 O6	14.117	+NH4	66160000	4.924	A	2607000	19.353	-	11090000	23.519	-
TG	41:1	16:0_9:0_16:1	706.611	C44 H82 O6	14.128	+NH4	13790000	10.571	-	74360000	11.507	A	6693000	15.844	-
TG	45:3	9:0_18:1_18:2	758.642	C48 H86 O6	14.201	+NH4	14600000	2.327	-	77230000	9.49	A	13610000	12.061	-
TG	52:3	16:0_18:1_18:2	856.752	C55 H100 O6	14.248	+H	64200000	9.273	A	209800000	11.97	A	199300000	19.438	A
TG	54:4	18:1_18:1_18:2	882.768	C57 H102 O6	14.268	+H	136800000	3.942	A	563800000	9.814	A	433300000	15.195	A
TG	56:5	18:1_18:1_20:3	908.783	C59 H104 O6	14.352	+H	20930000	3.049	A	79120000	10.112	A	66520000	12.166	A
TG	60:13	20:5_18:2_22:6	948.721	C63 H96 O6	14.415	+NH4	121300000	5.006	A	8043000	9.678	-	16770000	13.33	A
TG	50:6	12:0_18:2_20:4	822.674	C53 H90 O6	14.442	+NH4	29910000	2.87	A	12990000	9.03	-	40490000	13.872	A
TG	54:8	18:3_18:2_18:3	874.705	C57 H94 O6	14.546	+NH4	233100000	5.177	A	17230000	14.422	-	49860000	15.341	-
TG	58:11	18:3_18:2_22:6	924.721	C61 H96 O6	14.602	+NH4	364900000	6.966	A	35000000	9.264	A	72130000	14.639	A
TG	48:4	12:0_18:2_18:2	798.674	C51 H90 O6	14.673	+NH4	65900000	6.596	A	47920000	5.837	A	120400000	11.898	A
TG	52:7	18:1_12:0_22:6	848.689	C55 H92 O6	14.675	+NH4	96130000	2.064	A	16240000	11.452	-	51930000	15.62	A
TG	51:6	15:0_18:3_18:3	836.689	C54 H92 O6	14.701	+NH4	94510000	2.782	A	20990000	8.515	-	31350000	14.041	A
TG	46:3	16:1_12:0_18:2	772.658	C49 H88 O6	14.707	+NH4	21030000	4.208	-	17540000	10.974	-	35800000	12.015	A
TG	52:2	18:1_18:1_16:0	858.768	C55 H102 O6	14.745	+H	27590000	8.409	A	94850000	11.318	A	48770000	19.326	A
TG	56:5	18:0_18:1_20:4	908.783	C59 H104 O6	14.756	+H	7113000	10.238	-	57530000	13.415	A	21160000	14.387	A
TG	45:2	18:1_18:1_9:0	760.658	C48 H88 O6	14.779	+NH4	26800000	4.521	-	104000000	9.062	A	40380000	14.653	-
TG	56:9	18:3_18:2_20:4	900.721	C59 H96 O6	14.819	+NH4	635700000	3.246	A	76230000	7.421	A	199900000	13.583	A
TG	54:3	18:0_18:1_18:2	884.783	C57 H104 O6	14.864	+H	76980000	4.9	A	356500000	10.863	A	188600000	13.179	A
TG	50:5	14:0_18:2_18:3	824.689	C53 H92 O6	14.873	+NH4	129100000	2.594	A	41960000	5.493	-	115500000	12.913	A
TG	47:3	11:0_18:1_18:2	786.674	C50 H90 O6	14.876	+NH4	71580000	4.697	-	65340000	7.63	A	42100000	12.421	A
TG	53:7	15:0_18:2_20:5	862.705	C56 H94 O6	14.91	+NH4	188000000	4.1	A	25480000	6.73	-	56180000	11.879	A
TG	49:4	18:2_13:0_18:2	812.689	C52 H92 O6	14.919	+NH4	135400000	6.808	A	71270000	6.64	A	75900000	11.502	A
TG	54:7	18:3_18:2_18:2	876.721	C57 H96 O6	15.027	+NH4	669500000	3.505	A	93300000	5.82	A	240900000	16.1	A
TG	58:10	18:1_18:3_22:6	926.736	C61 H98 O6	15.066	+NH4	867700000	3.153	A	137700000	7.039	A	273000000	13.763	A
TG	52:6	16:1_18:2_18:3	850.705	C55 H94 O6	15.097	+NH4	393400000	12.321	A	57630000	11.898	A	170800000	11.282	A
TG	55:8	15:0_18:2_22:6	888.721	C58 H96 O6	15.1	+NH4	230800000	1.415	A	28810000	9.394	A	63880000	12.5	A
TG	56:9	16:0_18:3_22:6	900.721	C59 H96 O6	15.106	+NH4	195800000	5.756	A	21100000	12.833	-	40520000	16.426	-
TG	60:11	22:5_18:2_20:4	952.752	C63 H100 O6	15.119	+NH4	223800000	3.617	A	34660000	8.847	A	58860000	13.415	A
TG	51:5	15:0_18:2_18:3	838.705	C54 H94 O6	15.154	+NH4	324000000	3.557	A	68160000	7.33	A	124800000	12.715	A
TG	46:2	16:0_12:0_18:2	774.674	C49 H90 O6	15.18	+NH4	44210000	5.035	A	58900000	9.488	A	130200000	14.701	A
TG	48:3	18:1_12:0_18:2	800.689	C51 H92 O6	15.217	+NH4	191100000	8.567	-	117600000	6.909	A	259200000	11.874	A
TG	53:6	18:3_17:1_18:2	864.721	C56 H96 O6	15.283	+NH4	449500000	4.005	A	98520000	11.487	A	193900000	12.485	A
TG	56:8	18:2_18:2_20:4	902.736	C59 H98 O6	15.301	+NH4	2063000000	4.935	A	460400000	11.464	A	935300000	12.336	A
TG	50:4	14:0_18:2_18:2	826.705	C53 H94 O6	15.327	+NH4	361200000	4.593	A	116600000	11.647	A	289600000	12.567	A
TG	48:3	16:0_14:0_18:3	800.689	C51 H92 O6	15.339	+NH4	191300000	8.624	A	117800000	6.907	-	259300000	11.888	-
TG	60:11	18:1_20:4_22:6	952.752	C63 H100 O6	15.339	+NH4	242700000	4.39	A	41030000	14.384	A	52220000	9.953	A
TG	45:1	15:0_18:1_12:0	762.674	C48 H90 O6	15.355	+NH4	28020000	9.178	-	70530000	12.742	A	39310000	15.91	A
TG	47:2	14:0_18:2_15:0	788.689	C50 H92 O6	15.37	+NH4	112100000	6.637	A	120200000	12.792	-	114200000	14.768	A
TG	54:2	18:1_18:1_18:0	886.799	C57 H106 O6	15.373	+H	15870000	14.608	-	74370000	9.724	A	22880000	26.295	A
TG	49:3	18:1_13:0_18:2	814.705	C52 H94 O6	15.428	+NH4	403300000	12.267	-	200000000	12.588	A	207200000	17.331	A
TG	52:5	16:0_18:3_18:2	852.721	C55 H96 O6	15.454	+NH4	1279000000	6.505	A	280000000	16.465	A	608400000	16.425	A
TG	54:6	18:2_18:2_18:2	878.736	C57 H98 O6	15.454	+NH4	1633000000	4.541	A	520400000	14.45	A	937600000	15.708	A
TG	58:9	18:2_18:2_22:5	928.752	C61 H100 O6	15.5	+NH4	1723000000	4.606	A	403100000	14.509	A	658900000	12.446	A
TG	51:4	15:0_18:2_18:2	840.721	C54 H96 O6	15.55	+NH4	758000000	6.693	A	237000000	15.473	A	473100000	17.127	A
TG	60:10	18:1_20:4_22:5	954.768	C63 H102 O6	15.587	+NH4	358100000	6.05	A	81830000	14.484	A	107300000	12.315	A
TG	57:8	17:0_18:2_22:6	916.752	C60 H100 O6	15.674	+NH4	205900000	5.601	A	41360000	10.417	A	65690000	12.266	A
TG	54:6	18:1_18:2_18:3	878.736	C57 H98 O6	15.694	+NH4	2911000000	3.752	A	902800000	13.203	A	1796000000	12.532	A
TG	56:7	18:2_18:1_20:4	904.752	C59 H100 O6	15.714	+NH4	2662000000	3.914	A	840000000	8.523	A	1644000000	10.654	A
TG	48:2	16:0_14:0_18:2	802.705	C51 H94 O6	15.724	+NH4	277000000	9.302	A	138900000	11.023	A	351900000	18.647	A
TG	50:3	16:0_16:0_18:3	828.721	C53 H96 O6	15.807	+NH4	707400000	8.32	A	269600000	6.645	A	633800000	16.368	A
TG	47:1	16:0_13:0_18:1	790.705	C50 H94 O6	15.867	+NH4	92990000	11.434	A	101100000	3.271	A	80800000	25.854	A
TG	54:5	18:2_18:2_18:1	880.752	C57 H100 O6	15.903	+NH4	3364000000	6.25	A	1996000000	4.244	A	3093000000	18.172	A
TG	49:2	15:0_16:0_18:2	816.721	C52 H96 O6	15.954	+NH4	542300000	9.884	A	286200000	5.633	A	389900000	23.198	A
TG	51:3	18:1_18:2_15:0	842.736	C54 H98 O6	15.996	+NH4	1000000000	5.112	A	473000000	7.243	A	778600000	15.584	A
TG	53:4	18:1_17:1_18:2	868.752	C56 H100 O6	16.079	+NH4	661700000	4.949	A	327300000	8.246	A	455000000	14.807	A
TG	56:6	18:2_18:2_20:2	906.768	C59 H102 O6	16.178	+NH4	1940000000	8.404	A	883600000	2.529	A	1201000000	15.5	A
TG	58:7	18:1_18:1_22:5	932.783	C61 H104 O6	16.209	+NH4	649700000	11.729	A	280300000	3.735	A	283400000	14.351	A
TG	48:1	16:0_18:1_14:0	804.721	C51 H96 O6	16.25	+NH4	175100000	14.169	A	96670000	5.408	A	113200000	28.576	A
TG	52:3	16:0_18:1_18:2	856.752	C55 H100 O6	16.338	+NH4	2981000000	9.532	A	1571000000	7.449	A	2596000000	19.835	A
TG	54:4	18:1_18:1_18:2	882.768	C57 H102 O6	16.34	+NH4	3418000000	5.26	A	2321000000	6.513	A	3275000000	18.062	A
TG	49:1	16:0_18:1_15:0	818.736	C52 H98 O6	16.417	+NH4	346200000	12.43	A	166600000	6.153	A	147700000	31.3	A
TG	51:2	18:1_18:1_15:0	844.752	C54 H100 O6	16.518	+NH4	976200000	6.635	A	463700000	5.674	A	519900000	24.89	A
TG	53:3	18:1_18:2_17:0	870.768	C56 H102 O6	16.531	+NH4	807200000	5.911	A	485800000	7.621	A	539100000	20.942	A
TG	58:7	18:0_18:1_22:6	932.783	C61 H104 O6	16.54	+NH4	340500000	12.153	A	61930000	8.34	A	53050000	25.255	A
TG	55:4	19:1_18:1_18:2	896.783	C58 H104 O6	16.604	+NH4	180700000	9.603	A	128500000	6.498	A	109500000	20.391	A
TG	56:5	18:1_18:0_20:4	908.783	C59 H104 O6	16.743	+NH4	471800000	21.932	A	197600000	6.15	A	185500000	32.212	A
TG	58:6	18:0_18:1_22:5	934.799	C61 H106 O6	16.749	+NH4	296200000	19.991	A	112000000	7.415	A	90090000	30.704	A
TG	52:2	18:1_18:1_16:0	858.768	C55 H102 O6	16.808	+NH4	2106000000	19.951	A	1253000000	6.922	A	1161000000	45.079	A
TG	56:4	18:1_18:1_20:2	910.799	C59 H106 O6	16.886	+NH4	488400000	12.676	A	380000000	3.792	A	329100000	30.372	A
TG	54:3	18:1_18:1_18:1	884.783	C57 H104 O6	16.89	+NH4	2864000000	14.03	A	2108000000	14.998	A	2047000000	36.468	A
TG	49:0	18:0_16:0_15:0	820.752	C52 H100 O6	17.038	+NH4	13340000	46.088	A	32330000	33.904	A	3666000	72.381	-
TG	53:2	17:0_18:1_18:1	872.783	C56 H104 O6	17.058	+NH4	529700000	15.205	A	354200000	7.912	A	235700000	36.902	A
TG	O-49:1	O-18:1_15:0_16:0	804.757	C52 H100 O5	17.293	+NH4	16110000	24.695	A	10790000	2.483	B	10870000	37.031	A
TG	O-51:2	O-18:1_15:0_18:1	830.773	C54 H102 O5	17.35	+NH4	34380000	16.086	A	28390000	6.897	A	27760000	27.866	A
TG	54:2	18:1_18:1_18:0	886.799	C57 H106 O6	17.384	+NH4	1257000000	23.88	A	824700000	11.259	A	355300000	44.234	A
TG	52:1	18:0_16:0_18:1	860.783	C55 H104 O6	17.428	+NH4	345700000	44.501	A	320700000	13.733	A	75600000	66.941	A
TG	56:3	18:1_20:2_18:0	912.815	C59 H108 O6	17.438	+NH4	202600000	20.715	A	192000000	5.826	A	90120000	34.333	A
TG	53:1	18:0_17:0_18:1	874.799	C56 H106 O6	17.603	+NH4	83230000	42.262	A	87110000	12.919	A	16440000	60.948	A
TG	55:2	19:1_18:0_18:1	900.815	C58 H108 O6	17.664	+NH4	48590000	31.099	A	55420000	5.793	A	14490000	43.6	A
TG	O-52:2	O-16:0_18:1_18:1	844.788	C55 H104 O5	17.712	+Na	64650000	11.837	A	57530000	6.783	A	53080000	22.719	A
TG	O-50:1	O-18:1_16:0_16:0	818.773	C53 H102 O5	17.75	+Na	15380000	30.83	A	15320000	13.123	A	10210000	46.547	B
TG	O-54:3	O-18:1_18:1_18:1	870.804	C57 H106 O5	17.829	+NH4	75320000	18.955	A	122400000	1.38	A	61010000	23.914	A
TG	58:1	20:0_18:1_20:0	944.877	C61 H116 O6	17.911	+NH4	10870000	11.578	A	4864000	5.973	A	94310	62.281	-
TG	56:1	18:0_18:1_20:0	916.846	C59 H112 O6	17.975	+NH4	46480000	23.82	A	40810000	12.623	A	2693000	52.808	-
TG	54:1	18:0_18:1_18:0	888.815	C57 H108 O6	18.053	+NH4	82010000	57.298	A	117900000	18.798	A	11400000	75.967	A
TG	58:3	18:1_22:1_18:1	940.846	C61 H112 O6	18.151	+NH4	16220000	35.64	A	28580000	11.86	A	6820000	55.536	A
TG	55:1	18:0_18:1_19:0	902.83	C58 H110 O6	18.259	+NH4	5554000	52.214	A	12560000	38.739	A	831300	88.103	-
PC	40:10	20:5_20:5	825.531	C48 H76 O8 N1 P1	8.171	+H	51880000	4.1	A	4717000	16.135	C	1139000	11.699	C
PC	38:8	18:3_20:5	801.531	C46 H76 O8 N1 P1	8.355	+H	191000000	5.15	A	30980000	17.402	C	9462000	7.446	B
PC	42:11	20:5_22:6	851.547	C50 H78 O8 N1 P1	8.479	+H	83720000	4.87	A	14790000	24.794	C	2136000	63.015	C
PC	36:6	18:3_18:3	777.531	C44 H76 O8 N1 P1	8.567	+H	351600000	2.156	A	92710000	13.521	A	32940000	10.972	B
PC	40:9	20:5_20:4	827.547	C48 H78 O8 N1 P1	8.669	+H	620000000	3.446	B	140900000	12.792	A	25080000	10.842	B
PC	38:7	18:3_20:4	803.547	C46 H78 O8 N1 P1	8.869	+H	1252000000	5.182	A	451100000	11.161	A	84790000	8.818	A
PC	42:10	20:4_22:6	853.562	C50 H80 O8 N1 P1	9.017	+H	518500000	2.599	A	166300000	17.196	A	16220000	11.67	A
PC	36:5	18:3_18:2	779.547	C44 H78 O8 N1 P1	9.04	+H	1606000000	2.979	A	774000000	15.647	A	148900000	11.128	A
PC	34:4	18:4_16:0	753.531	C42 H76 O8 N1 P1	9.143	+H	337000000	3.572	A	134300000	15.305	C	27630000	9.901	B
PC	40:8	20:4_20:4	829.562	C48 H80 O8 N1 P1	9.188	+H	1835000000	8.616	A	945900000	14.999	A	121900000	10.781	A
PC	42:9	22:5_20:4	855.578	C50 H82 O8 N1 P1	9.349	+H	469700000	4.21	A	159100000	13.058	A	21370000	13.366	B
PC	38:6	18:2_20:4	805.562	C46 H80 O8 N1 P1	9.409	+H	3394000000	2.468	A	2152000000	9.849	A	341700000	15.095	A
PC	35:4	15:0_20:4	767.547	C43 H78 O8 N1 P1	9.431	+H	527400000	2.096	A	505700000	9.04	A	62110000	14.706	A
PC	36:5	16:0_20:5	779.547	C44 H78 O8 N1 P1	9.482	+H	906700000	3.266	A	355400000	8.439	A	63680000	15.753	A
PC	33:2	15:0_18:2	743.547	C41 H78 O8 N1 P1	9.62	+H	765300000	3.33	A	1199000000	6.77	A	142900000	11.882	A
PC	36:4	18:2_18:2	781.562	C44 H80 O8 N1 P1	9.681	+H	4588000000	2.654	A	3435000000	9.913	A	619900000	11.643	A
PC	34:3	16:0_18:3	755.547	C42 H78 O8 N1 P1	9.708	+H	1840000000	1.003	A	834900000	7.951	A	212800000	11.809	A
PC	40:7	18:1_22:6	831.578	C48 H82 O8 N1 P1	9.892	+H	3133000000	5.364	A	1551000000	7.592	A	214200000	10.792	A
PC	32:1	18:1_14:0	731.547	C40 H78 O8 N1 P1	10.035	+H	357100000	6.755	B	293900000	7.648	B	91710000	8.947	A
PC	36:4	18:1_18:3	781.562	C44 H80 O8 N1 P1	10.113	+H	2780000000	8.424	A	1887000000	8.262	A	437900000	11.873	A
PC	40:6	18:1_22:5	833.593	C48 H84 O8 N1 P1	10.205	+H	2105000000	13.94	A	732500000	15.565	A	332500000	10.66	A
PC	34:2	16:0_18:2	757.562	C42 H80 O8 N1 P1	10.274	+H	4872000000	3.603	A	4240000000	4.208	A	1159000000	8.361	A
PC	31:0	15:0_16:0	719.547	C39 H78 O8 N1 P1	10.311	+H	217700000	2.713	A	154600000	2.98	A	104600000	4.904	A
PC	36:3	18:1_18:2	783.578	C44 H82 O8 N1 P1	10.354	+H	12740000000	5.281	A	12780000000	6.059	A	2921000000	8.52	A
PC	42:7	20:2_22:5	859.609	C50 H86 O8 N1 P1	10.409	+H	159700000	6.198	A	68880000	7.758	A	17070000	9.053	B
PC	38:4	18:1_20:3	809.593	C46 H84 O8 N1 P1	10.593	+H	2676000000	6.087	A	1982000000	8.944	A	415600000	9.021	A
PC	35:2	17:0_18:2	771.578	C43 H82 O8 N1 P1	10.607	+H	1899000000	4.978	A	1973000000	6.854	A	354500000	8.285	A
PC	O-36:5	O-16:1_20:4	765.567	C44 H80 O7 N1 P1	10.727	+H	392200000	4.454	B	448700000	6.226	A	65990000	10.454	C
PC	35:2	17:0_18:2	771.578	C43 H82 O8 N1 P1	10.826	+H	1901000000	5.038	A	1977000000	6.879	A	355900000	8.283	A
PC	O-38:5	O-18:1_20:4	793.598	C46 H84 O7 N1 P1	10.905	+H	989100000	10.076	A	944400000	4.578	B	229100000	8.345	B
PC	40:6	18:0_22:6	833.593	C48 H84 O8 N1 P1	10.95	+H	1264000000	10.333	A	346200000	2.176	A	91260000	7.051	A
PC	32:0	16:0_16:0	733.562	C40 H80 O8 N1 P1	11.046	+H	310400000	9.794	A	136400000	5.659	A	118900000	18.96	A
PC	34:1	16:0_18:1	759.578	C42 H82 O8 N1 P1	11.086	+H	8972000000	11.061	A	5927000000	7.881	A	1891000000	5.533	A
PC	O-34:2	O-16:0_18:2	743.583	C42 H82 O7 N1 P1	11.124	+H	375600000	9.283	A	405700000	8.737	A	146800000	7.944	A
PC	36:2	18:1_18:1	785.593	C44 H84 O8 N1 P1	11.137	+H	22550000000	8.549	A	21820000000	10.509	A	4926000000	9.758	A
PC	38:4	18:0_20:4	809.593	C46 H84 O8 N1 P1	11.197	+H	4521000000	5.494	A	2204000000	11.089	A	617700000	7.514	A
PC	40:5	18:0_22:5	835.609	C48 H86 O8 N1 P1	11.266	+H	1646000000	19.975	A	497500000	9.865	A	208000000	21.063	A
PC	38:3	18:1_20:2	811.609	C46 H86 O8 N1 P1	11.31	+H	1822000000	9.526	A	1556000000	57.323	A	533200000	14.513	A
PC	36:2	18:1_18:1	785.593	C44 H84 O8 N1 P1	11.373	+H	8603000000	61.372	A	20940000000	15.322	A	3965000000	32.577	A
PC	33:0	16:0_17:0	747.578	C41 H82 O8 N1 P1	11.451	+H	354300000	3.311	A	173600000	15.955	A	122100000	12.231	A
PC	35:1	17:0_18:1	773.593	C43 H84 O8 N1 P1	11.71	+H	3134000000	5.384	A	2040000000	9.612	A	432900000	11.267	A
PC	O-40:6	O-18:0_22:6	819.614	C48 H86 O7 N1 P1	11.909	+H	583700000	4.197	A	227900000	8.155	B	54880000	11.187	B
PC	O-36:2	O-18:1_18:1	771.614	C44 H86 O7 N1 P1	12.22	-CH3	760300000	7.712	B	489900000	15.975	-	243100000	7.052	A
PC	O-36:2	O-18:0_18:2	771.614	C44 H86 O7 N1 P1	12.384	+H	3506000000	6.697	A	4083000000	6.05	B	916400000	11.504	B
PC	38:2	18:0_20:2	813.625	C46 H88 O8 N1 P1	12.639	-CH3	80860000	7.369	B	54830000	12.313	A	22990000	10.02	B
PC	37:1	19:0_18:1	801.625	C45 H88 O8 N1 P1	12.993	+H	565200000	4.664	A	341800000	5.943	A	74260000	13.853	A
PC	O-36:2	O-18:1_18:1	771.614	C44 H86 O7 N1 P1	13.258	+H	2038000000	1.651	A	1071000000	5.787	A	523000000	10.075	B
PC	O-36:1	O-18:0_18:1	773.63	C44 H88 O7 N1 P1	13.454	+H	2532000000	4.798	B	1853000000	7.613	B	397100000	12.455	A
PC	O-38:2	O-18:0_20:2	799.645	C46 H90 O7 N1 P1	13.725	+H	1205000000	3.706	B	1087000000	8.794	B	175600000	10.311	A
PC	40:2	22:0_18:2	841.656	C48 H92 O8 N1 P1	14.163	+H	186000000	4.647	A	170600000	8.741	A	69190000	15.914	A
PE	36:4	18:1_18:3	739.515	C41 H74 O8 N1 P1	9.388	+H	144000000	5.83	A	131300000	4.387	A	25200000	15.007	A
PE	34:1	16:0_18:1	717.531	C39 H76 O8 N1 P1	9.726	+Na	182200000	2.602	A	150400000	7.93	A	61620000	11.247	A
PE	34:2	16:0_18:2	715.515	C39 H74 O8 N1 P1	9.848	+H	123800000	5.659	A	137900000	3.227	A	38250000	8.306	B
PE	36:3	18:1_18:2	741.531	C41 H76 O8 N1 P1	10.05	+H	876000000	1.574	-	929200000	3.083	A	191000000	8.475	A
PE	O-34:3	O-16:1_18:2	699.52	C39 H74 O7 N1 P1	10.357	-H	90030000	3.607	A	58450000	13.405	A	21670000	1.411	A
PE	E-34:3	P-16:0_18:2 or O-16:1_18:2	699.52	C39 H74 O7 N1 P1	10.377	+H	95240000	4.557	A	57880000	4.342	A	26690000	8.144	A
PE	40:6	18:0_22:6	791.547	C45 H78 O8 N1 P1	10.455	+H	173600000	1.938	A	36040000	9.229	A	25980000	3.432	A
PE	34:1	16:0_18:1	717.531	C39 H76 O8 N1 P1	10.516	+H	311000000	3.628	A	238100000	14.309	A	78090000	3.851	A
PE	38:4	18:0_20:4	767.547	C43 H78 O8 N1 P1	10.66	-H	1655000000	3.765	A	1189000000	11.928	A	270400000	6.96	A
PE	40:5	18:0_22:5	793.562	C45 H80 O8 N1 P1	10.71	+H	351000000	1.201	A	126900000	6.104	A	83320000	6.256	A
PE	36:2	18:0_18:2	743.547	C41 H78 O8 N1 P1	10.779	+H	2331000000	1.618	A	3026000000	4.037	A	634300000	8.219	A
PE	O-34:2	O-18:2_16:0	701.536	C39 H76 O7 N1 P1	11.041	-H	526700000	4.536	A	231800000	14.435	A	115200000	6.061	A
PE	O-34:1	O-18:1_16:0	703.552	C39 H78 O7 N1 P1	11.141	+H	1194000000	8.245	B	792900000	9.934	A	825900000	3.09	B
PE	O-40:6	O-18:1_22:5	777.567	C45 H80 O7 N1 P1	11.197	-H	50270000	8.416	A	14780000	16.948	A	6656000	7.268	-
PE	E-36:3	P-18:0_18:2 or O-18:1_18:2	727.552	C41 H78 O7 N1 P1	11.301	+H	1438000000	10.646	A	1109000000	10.163	A	609300000	9.061	A
PE	E-33:1	P-18:0_15:0 or O-18:1_15:0	689.536	C38 H76 O7 N1 P1	11.328	+H	291500000	10.584	A	124900000	10.023	A	102600000	16.772	A
PE	O-35:1	O-18:1_17:0	717.567	C40 H80 O7 N1 P1	11.41	+H	494100000	6.837	A	416400000	10.769	A	322800000	10.212	B
PE	36:1	18:0_18:1	745.562	C41 H80 O8 N1 P1	11.445	+H	3952000000	7.851	A	3381000000	11.873	A	795900000	12.535	A
PE	O-38:4	O-18:1_20:3	753.567	C43 H80 O7 N1 P1	11.53	-H	114000000	6.235	A	34550000	17.452	B	20110000	8.243	A
PE	38:2	20:0_18:2	771.578	C43 H82 O8 N1 P1	11.567	+H	333100000	5.32	A	276400000	11.74	B	75630000	11.773	B
PE	37:1	19:0_18:1	759.578	C42 H82 O8 N1 P1	11.906	-H	203900000	3.351	A	148600000	11.764	A	36440000	7.513	A
PE	O-36:2	O-18:1_18:1	729.567	C41 H80 O7 N1 P1	11.972	-H	2191000000	3.998	A	944000000	10.907	A	554800000	6.698	A
PE	E-36:2	P-18:0_18:1 or O-18:1_18:1	729.567	C41 H80 O7 N1 P1	11.99	+H	2458000000	4.495	A	1165000000	10.047	A	705000000	10.427	A
PE	O-36:1	O-18:0_18:1	731.583	C41 H82 O7 N1 P1	12.113	+H	1560000000	1.662	A	1158000000	9.681	A	708600000	13.04	B
PE	O-38:2	O-20:1_18:1	757.598	C43 H84 O7 N1 P1	12.249	-H	761600000	7.685	C	490800000	15.711	A	243300000	7.045	C
PE	38:1	20:0_18:1	773.593	C43 H84 O8 N1 P1	12.317	-H	644900000	6.673	A	366900000	10.896	A	107600000	7.707	A
PE	O-37:2	O-18:1_19:1	743.583	C42 H82 O7 N1 P1	12.398	-H	92350000	10.653	A	51440000	13.482	B	25230000	7.656	A
PE	O-37:1	O-18:0_19:1	745.598	C42 H84 O7 N1 P1	12.512	-H	71860000	9.182	A	62510000	11.446	B	32410000	9.502	B
PE	E-38:2	P-18:0_20:1 or O-18:1_20:1	757.598	C43 H84 O7 N1 P1	12.819	+H	196900000	10.541	A	144800000	9.251	A	59020000	14.939	A
PE	O-38:1	O-18:0_20:1	759.614	C43 H86 O7 N1 P1	12.956	-H	118600000	14.958	A	106500000	21.083	B	39080000	18.119	B
PE	O-38:1	O-20:0_18:1	759.614	C43 H86 O7 N1 P1	13.493	-H	69850000	5.631	A	53620000	15.295	B	16880000	9.245	B
PG	36:2	18:1_18:1	774.541	C42 H79 O10 N0 P1	9.194	-H	14500000	8.401	B	11660000	17.7	B	1952000	6.455	B
PG	36:1	18:0_18:1	776.557	C42 H81 O10 N0 P1	9.74	-H	98700000	7.041	B	53750000	28.493	B	6044000	15.689	B
PI	36:5	16:0_20:5	856.51	C45 H77 O13 N0 P1	7.862	-H	20190000	4.164	A	9084000	20.586	A	2223000	10.186	A
PI	34:3	16:0_18:3	832.51	C43 H77 O13 N0 P1	7.906	-H	19730000	4.944	A	6966000	20.171	A	2424000	10.206	B
PI	38:6	18:1_20:5	882.526	C47 H79 O13 N0 P1	8.032	-H	34230000	5.442	-	47920000	20.3	A	8893000	8.878	A
PI	37:5	17:1_20:4	870.526	C46 H79 O13 N0 P1	8.21	-H	14450000	4.729	A	6179000	25.305	A	744300	10.143	-
PI	36:4	16:0_20:4	858.526	C45 H79 O13 N0 P1	8.271	-H	94860000	7.001	A	84850000	24.283	A	18440000	9.905	A
PI	34:2	16:0_18:2	834.526	C43 H79 O13 N0 P1	8.327	-H	101800000	8.593	A	109700000	18.846	A	28080000	11.466	A
PI	36:3	18:1_18:2	860.542	C45 H81 O13 N0 P1	8.51	-H	215400000	11.698	-	304600000	19.466	A	52070000	7.916	A
PI	37:4	17:0_20:4	872.542	C46 H81 O13 N0 P1	8.636	-H	55110000	12.063	A	42560000	21.537	A	5499000	12.108	A
PI	O-38:5	O-18:1_20:4	870.562	C47 H83 O12 N0 P1	8.71	-H	7189000	9.839	A	14170000	19.785	A	2675000	8.516	B
PI	34:1	16:0_18:1	836.542	C43 H81 O13 N0 P1	8.869	-H	102600000	9.482	A	79440000	19.405	A	16550000	19.733	A
PI	38:4	18:1_20:3	886.557	C47 H83 O13 N0 P1	9.028	-H	1571000000	10.161	A	1006000000	20.873	A	149300000	20.63	A
PI	36:2	18:0_18:2	862.557	C45 H83 O13 N0 P1	9.098	-H	565300000	10.206	A	738000000	22.685	A	86660000	18.566	A
PI	35:1	17:0_18:1	850.557	C44 H83 O13 N0 P1	9.256	-H	39290000	14.188	A	32070000	28.02	A	3412000	23.395	A
PI	O-38:4	O-18:0_20:4	872.578	C47 H85 O12 N0 P1	9.484	-H	19560000	13.618	B	21790000	25.008	B	1469000	19.275	B
PI	O-36:2	O-18:1_18:1	848.578	C45 H85 O12 N0 P1	9.572	-H	26480000	10.486	B	31730000	28.013	B	1430000	14.959	B
PI	36:1	18:0_18:1	864.573	C45 H85 O13 N0 P1	9.664	-H	547400000	16.926	A	420600000	34.145	A	28490000	35.282	A
PI	38:2	18:0_20:2	890.588	C47 H87 O13 N0 P1	9.784	-H	70750000	15.076	A	70990000	38.458	A	2321000	33.014	A
PI	O-36:1	O-18:0_18:1	850.593	C45 H87 O12 N0 P1	10.118	-H	25320000	15.744	A	27670000	26.46	A	1152000	15.017	B
PI	O-38:2	O-18:0_20:2	876.609	C47 H89 O12 N0 P1	10.268	-H	26480000	16.643	A	28820000	27.2	B	909000	25.74	B
PS	36:3	18:1_18:2	785.521	C42 H76 O10 N1 P1	8.679	+H	38560000	4.323	-	68670000	16.661	A	9647000	9.827	B
PS	36:1	18:0_18:1	789.552	C42 H80 O10 N1 P1	9.206	+Na	62720000	5.698	A	54240000	15.251	A	8044000	19.887	B
PS	36:2	18:0_18:2	787.536	C42 H78 O10 N1 P1	9.257	+H	197800000	5.203	A	331600000	14.205	A	37310000	19.228	A
PS	40:4	18:0_22:4	839.568	C46 H82 O10 N1 P1	9.483	-H	69340000	7.443	A	26090000	17.039	A	6871000	6.299	-
PS	O-36:2	O-18:1_18:1	773.557	C42 H80 O9 N1 P1	9.807	-H	22630000	21.386	C	7445000	35.529	A	639400	13.368	C
CL	72:10	18:3_18:2_16:1_20:4	1444.94	C81 H138 O17 P2	12.537	-H	55500000	19.438	B	6092000	15.968	B	1582000	16.015	B
CL	72:9	18:3_18:2_18:2_18:2	1446.96	C81 H140 O17 P2	12.936	-H	220500000	9.693	A	84910000	30.634	A	14910000	23.264	D
CL	72:8	18:2_18:2_18:2_18:2	1448.97	C81 H142 O17 P2	13.32	-H	481600000	6.821	A	432500000	32.844	A	64270000	31.794	A
CL	71:7	17:1_18:2_18:2_18:2	1436.97	C80 H142 O17 P2	13.478	-H	15300000	10.692	A	13860000	32.74	B	1184000	26.855	B
CL	76:10	18:2_20:3_18:2_20:3	1501	C85 H146 O17 P2	13.595	-H	16600000	12.705	A	4597000	23.468	D	555200	27.976	D
CL	72:7	18:3_18:1_18:2_18:1	1450.99	C81 H144 O17 P2	13.733	-H	213700000	10.802	A	303000000	22.614	A	10810000	29.724	A
CL	74:8	18:2_18:1_20:3_18:2	1477	C83 H146 O17 P2	13.877	-H	32660000	10.662	A	19180000	17.972	D	1426000	31.095	D
CL	72:6	18:2_18:1_18:1_18:2	1453	C81 H146 O17 P2	14.148	-H	56060000	4.838	A	66110000	34.017	A	1529000	38.505	D
LPC	20:5	20:5	541.317	C28 H48 O7 N1 P1	3.91	+H	52680000	10.931	B	37740000	18.233	B	5357000	7.587	B
LPC	18:3	18:3	517.317	C26 H48 O7 N1 P1	4.072	+H	109300000	12.72	-	95500000	9.659	B	36280000	13.82	B
LPC	22:6	22:6	567.332	C30 H50 O7 N1 P1	4.404	+H	83590000	13.532	A	52140000	11.361	A	9272000	9.577	A
LPC	20:4	20:4	543.332	C28 H50 O7 N1 P1	4.523	+H	232200000	13.605	A	393000000	19.44	A	46030000	9.384	B
LPC	22:5	22:5	569.348	C30 H52 O7 N1 P1	4.693	+H	96020000	13.643	A	85170000	16.315	A	12530000	7.777	A
LPC	18:2	18:2	519.332	C26 H50 O7 N1 P1	4.768	+H	174700000	7.795	A	173900000	13.262	A	38890000	11.016	A
LPC	20:3	20:3	545.348	C28 H52 O7 N1 P1	4.932	+H	64550000	2.951	A	67500000	6.117	A	11970000	7.342	A
LPC	18:1	18:1	521.348	C26 H52 O7 N1 P1	5.303	+H	929400000	15.921	A	1354000000	7.71	A	167000000	11.589	A
LPC	20:2	20:2	547.364	C28 H54 O7 N1 P1	5.522	+H	65530000	6.716	A	104400000	9.837	A	15890000	7.379	A
LPC	18:1	18:1	521.348	C26 H52 O7 N1 P1	5.673	+H	48440000	19.225	B	232000000	9.679	A	45370000	12.05	A
LPC	O-16:0	O-16:0	481.353	C24 H52 O6 N1 P1	5.85	+H	69940000	9.482	B	53170000	5.977	B	12740000	8.075	B
LPC	O-18:2	O-18:2	505.353	C26 H52 O6 N1 P1	5.925	+H	55620000	11.183	B	31030000	12.231	B	6493000	8.686	B
LPC	18:0	18:0	523.364	C26 H54 O7 N1 P1	6.156	+H	51670000	8.195	A	26220000	9.329	A	13550000	9.743	A
LPC	18:0	18:0	523.364	C26 H54 O7 N1 P1	6.367	+H	680300000	4.061	A	297800000	12.329	A	50440000	6.586	A
LPC	O-18:1	O-18:1	507.369	C26 H54 O6 N1 P1	6.791	+H	192900000	7.089	B	96850000	7.723	B	22910000	9.071	B
LPC	O-18:0	O-18:0	509.385	C26 H56 O6 N1 P1	6.864	+H	179400000	3.488	B	158500000	6.898	B	20960000	10.717	B
LPE	20:4	20:4	501.286	C25 H44 O7 N1 P1	4.592	+H	38620000	20.092	B	87150000	12.819	B	11810000	9.08	A
LPE	18:2	18:2	477.286	C23 H44 O7 N1 P1	4.65	+H	50200000	17.233	B	110200000	10.385	B	15590000	11.047	B
LPE	18:1	18:1	479.301	C23 H46 O7 N1 P1	5.364	-H	114300000	17.468	B	164300000	7.611	B	25320000	7.423	B
LPE	18:1	18:1	479.301	C23 H46 O7 N1 P1	5.541	+H	119300000	12.428	B	73320000	10.442	A	10360000	17.03	A
LPE	18:1	18:1	479.301	C23 H46 O7 N1 P1	5.698	+H	31880000	6.661	B	79710000	16.348	A	6746000	10.155	B
LPE	O-16:1	O-16:1	437.291	C21 H44 O6 N1 P1	5.819	-H	103100000	6.675	B	29540000	3.484	B	4977000	6.497	B
LPE	O-16:0	O-16:0	439.306	C21 H46 O6 N1 P1	5.851	-H	115000000	6.394	B	75270000	3.945	B	28880000	6.173	B
LPE	O-18:2	O-18:2	463.306	C23 H46 O6 N1 P1	5.937	-H	276800000	5.521	B	80200000	4.859	B	11790000	8.376	B
LPE	O-18:2	O-18:2	463.306	C23 H46 O6 N1 P1	6.108	-H	62390000	7.327	B	54390000	2.71	B	9587000	7.981	B
LPE	18:0	18:0	481.317	C23 H48 O7 N1 P1	6.35	+H	610400000	7.753	A	344000000	12.002	B	37520000	6.703	B
LPE	O-18:1	O-18:1	465.322	C23 H48 O6 N1 P1	6.741	-H	882100000	5.921	B	292300000	9.305	B	58290000	11.332	B
LPG	20:4	20:4	532.28	C26 H45 O9 N0 P1	3.859	-H	281800	10.732	B	91300	20.105	-	67360	12.894	-
LPG	18:2	18:2	508.28	C24 H45 O9 N0 P1	3.896	-H	1357000	11.903	B	3241000	16.177	B	565400	11.2	B
LPG	18:0	18:0	512.311	C24 H49 O9 N0 P1	5.352	-H	9530000	13.423	B	4827000	7.492	B	1773000	12.361	B
LPI	20:5	20:5	618.28	C29 H47 O12 N0 P1	3.132	-H	20130000	12.322	A	2534000	30.471	A	3897000	12.672	A
LPI	20:4	20:4	620.296	C29 H49 O12 N0 P1	3.685	-H	77480000	13.307	A	23100000	14.019	A	33880000	12.361	A
LPI	18:2	18:2	596.296	C27 H49 O12 N0 P1	3.705	-H	43540000	11.396	A	20110000	14.389	A	29330000	8.854	A
LPI	18:1	18:1	598.312	C27 H51 O12 N0 P1	4.396	-H	46480000	13.509	A	15060000	9.169	A	19110000	7.791	A
LPI	18:0	18:0	600.327	C27 H53 O12 N0 P1	5.399	-H	28370000	13.018	A	24930000	11.107	A	4561000	22.362	A
LPS	20:4	20:4	545.275	C26 H44 O9 N1 P1	3.693	+H	7526000	7.792	B	1762000	18.165	B	3542000	14.862	B
LPS	18:2	18:2	521.275	C24 H44 O9 N1 P1	3.719	+H	24250000	12.387	B	6702000	18.874	B	11170000	16.42	B
LPS	22:5	22:5	571.291	C28 H46 O9 N1 P1	3.87	+H	6703000	16.805	B	535300	19.276	B	2082000	9.566	B
LPS	20:3	20:3	547.291	C26 H46 O9 N1 P1	4.069	+H	5598000	14.601	B	748700	15.791	B	2255000	8.038	B
LPS	18:1	18:1	523.291	C24 H46 O9 N1 P1	4.418	+H	64900000	11.158	B	15810000	19.062	B	20390000	10.576	B
LPS	20:2	20:2	549.307	C26 H48 O9 N1 P1	4.63	+H	7001000	13.632	B	826700	25.616	B	2922000	13.329	B
LPS	18:0	18:0	525.307	C24 H48 O9 N1 P1	5.436	+H	10560000	8.641	B	9930000	17.997	A	2316000	23.791	B
SM	d38:0	d16:0_22:0	760.646	C43 H89 O6 N2 P1	12.295	+H	69640000	4.577	C	8762000	8.751	C	23890000	10.279	B
SM	d38:1	d17:1_21:0	758.63	C43 H87 O6 N2 P1	12.657	+H	39860000	16.533	B	18620000	14.92	B	3222000	24.326	-
SM	d40:1	d17:1_23:0	786.662	C45 H91 O6 N2 P1	13.264	+H	80840000	10.945	C	25010000	11.407	B	15030000	17.453	C
SM	t40:1	t18:1_22:0	802.656	C45 H91 O7 N2 P1	13.18	+H	34560000	24.894	B	101400000	20.187	C	3898000	31.783	C
Cer	d39:0(2OH)	d17:0_22:0+O	625.601	C39 H79 O4 N1	11.65	+H	42640000	3.943	B	71650000	16.838	B	2988000	10.072	-
Cer	d41:1(2OH)	d17:1_24:0+O	651.617	C41 H81 O4 N1	11.851	+H	23270000	13.531	B	85660000	15.761	B	3687000	18.047	-
Cer	t41:0(2OH)	t17:0_24:0+O	669.627	C41 H83 O5 N1	11.866	+H	39160000	10.82	A	150400000	18.327	A	8522000	12.783	B
Cer	d39:2	d17:1_22:1	605.575	C39 H75 O3 N1	12.004	+H	165100000	7.77	B	53400000	12.097	B	27810000	11.273	B
Cer	d41:2	d17:1_24:1	633.606	C41 H79 O3 N1	12.275	+H	98490000	12.575	A	114000000	10.42	A	20450000	14.74	A
Cer	d41:1	d17:0_24:1	635.622	C41 H81 O3 N1	12.534	+H	93430000	14.276	B	203800000	13.832	B	6876000	26.489	-
Cer	d41:0(2OH)	d17:0_24:0+O	653.632	C41 H83 O4 N1	12.549	+H	203900000	16.153	B	369700000	17.979	B	15840000	24.824	B
Cer	t43:0(2OH)	t17:0_26:0+O	697.658	C43 H87 O5 N1	12.751	+H	16600000	19.495	B	86190000	10.248	B	3036000	29.052	-
Cer	d41:2	d17:1_24:1	633.606	C41 H79 O3 N1	12.897	+H	271200000	12.519	B	256000000	14.341	B	45540000	15.812	B
Cer	d41:1(2OH)	d17:1_24:0+O	651.617	C41 H81 O4 N1	12.9	-H	287600000	14.362	B	270300000	13.157	B	40660000	15.168	D
Cer	d42:0(2OH)	d17:0_25:0+O	667.648	C42 H85 O4 N1	12.973	+H	19650000	23.191	B	52220000	15.219	B	1615000	25.584	-
Cer	d43:2	d17:1_26:1	661.637	C43 H83 O3 N1	13.16	+H	31350000	15.346	A	60320000	50.21	B	7344000	27.273	B
Cer	d41:0(2OH)	d17:0_24:0+O	653.632	C41 H83 O4 N1	13.19	+H	36480000	17.793	B	92650000	9.98	B	12000000	21.918	B
Cer	d42:1(2OH)	d17:1_25:0+O	665.632	C42 H83 O4 N1	13.322	-H	53520000	18.993	B	49990000	17.236	C	6911000	22.567	C
Cer	d41:1	d17:1_24:0	635.622	C41 H81 O3 N1	13.336	+H-H2O	39040000	16.286	A	21200000	12.066	A	51220000	16.816	A
Cer	d43:0(2OH)	d17:0_26:0+O	681.663	C43 H87 O4 N1	13.368	+H	53800000	28.109	B	128800000	14.877	B	3382000	30.955	-
Cer	m43:1(2OH)	m17:1_26:0+O	663.653	C43 H85 O3 N1	13.389	+H	21880000	29.709	B	60020000	12.208	B	2014000	28.923	-
Cer	d41:0	d17:0_24:0	637.637	C41 H83 O3 N1	13.581	+H	63720000	15.379	A	38750000	13.906	A	50490000	20.035	A
Cer	d43:2	d17:1_26:1	661.637	C43 H83 O3 N1	13.748	+H	80140000	17.328	B	119900000	12.011	B	17350000	25.056	B
HexCer	t41:0(2OH)	t17:0_24:0+O	831.68	C47 H93 O10 N1	11.878	+H	17060000	14.013	A	68410000	18.3	A	3801000	19.445	-
HexCer	t43:0(2OH)	t17:0_26:0+O	859.711	C49 H97 O10 N1	12.755	+H	8036000	24.612	-	37490000	9.207	A	808600	29.016	-
HexCer	d42:0(2OH)	d17:0_25:0+O	829.701	C48 H95 O9 N1	12.978	+H	8276000	21.328	-	22140000	10.46	A	375800	44.915	-
HexCer	t43:1	t17:0_26:1	841.701	C49 H95 O9 N1	13.12	+H-H2O	63680000	19.826	A	88820000	11.344	A	17390000	22.366	A
HexCer	d43:1(2OH)	d17:1_26:0+O	841.701	C49 H95 O9 N1	13.126	+H	14820000	12.352	A	19350000	16.103	A	2277000	40.11	-
HexCer	d43:2	d17:1_26:1	823.69	C49 H93 O8 N1	13.134	+H	63200000	19.803	-	88160000	11.352	A	17300000	22.302	A
HexCer	d43:0(2OH)	d17:0_26:0+O	843.716	C49 H97 O9 N1	13.368	+H	26950000	31.512	A	60440000	5.092	A	855700	23.699	-
CE	20:4	20:4	672.585	C47 H76 O2	17.041	+NH4	2720000	19.244	-	11240000	4.998	B	198000	31.714	-
CE	22:5	22:5	698.6	C49 H78 O2	17.066	+H	5488000	21.701	-	15230000	6.616	B	220200	14.474	-
CE	22:6	22:6	696.585	C49 H76 O2	16.74	+NH4	8722000	4.33	-	32810000	8.144	B	744800	19.185	-
RSD, the relative standard deviation; MG, Monoradylglycerols; DG, Diradylglycerols; TG, Triradylglycerols; PC, Glycerophosphocholines; PE, Glycerophosphoethanolamines; PG, Glycerophosphoglycerols; PI, Glycerophosphoinositols; PS, Glycerophosphoserines; CL, Cardiolipins; For LPC, LPE, LPG, LPI and LPS, prefix 'L' was added for each lysoglycerophospholipid class; SM, Sphingomyelins; Cer, Ceramide; …
Definition of Identification Grade:
A: both class and fatty acyl/alkyl/alkenyl derived product ions were identified
B: Class and some of fatty acyl/alkyl/alkenyl derived product ions were identified
C: Class or fatty acyl/alkyl/alkenyl derived product ion was identified
