# Supplementary material for: Lipid composition and abundance in the reproductive and alimentary tracts of female Haemonchus contortus
Source: Parasit Vectors. 2020 Jul 6;13:338. doi: 10.1186/s13071-020-04208-w (PMC7339462; doi:10.1186/s13071-020-04208-w)
Supplement: Supplementary file 2 — Additional file 2: Table S2. Results of statistical analyses (one-way ANOVAs). [file 13071_2020_4208_MOESM2_ESM.xlsx]

## Sheet: Sheet1
Additional file 2: Table S2. Results of statistical analyses performed using a one-way ANOVA.
GL
ANOVA table	SS	DF	MS	F (DFn, DFd)	P value
Treatment (between columns)	2470	2	1235	F (2, 9) = 34.78	P<0.0001
Residual (within columns)	319.6	9	35.51
Total	2790	11
GP
ANOVA table	SS	DF	MS	F (DFn, DFd)	P value
Treatment (between columns)	2302	2	1151	F (2, 9) = 20.48	P=0.0004
Residual (within columns)	505.9	9	56.21
Total	2808	11
SP
ANOVA table	SS	DF	MS	F (DFn, DFd)	P value
Treatment (between columns)	3.955	2	1.978	F (2, 9) = 65.85	P<0.0001
Residual (within columns)	0.2703	9	0.03003
Total	4.226	11
ST
ANOVA table	SS	DF	MS	F (DFn, DFd)	P value
Treatment (between columns)	0.002776	2	0.001388	F (2, 9) = 514.2	P<0.0001
Residual (within columns)	2.429e-05	9	2.699e-06
Total	0.0028	11
TG
ANOVA table	SS	DF	MS	F (DFn, DFd)	P value
Treatment (between columns)	2437	2	1218	F (2, 9) = 37.38	P<0.0001
Residual (within columns)	293.3	9	32.59
Total	2730	11
PC
ANOVA table	SS	DF	MS	F (DFn, DFd)	P value
Treatment (between columns)	1773	2	886.3	F (2, 9) = 24.04	P=0.0002
Residual (within columns)	331.8	9	36.87
Total	2104	11
PE
ANOVA table	SS	DF	MS	F (DFn, DFd)	P value
Treatment (between columns)	1.346	2	0.6729	F (2, 9) = 0.8918	P=0.4433
Residual (within columns)	6.791	9	0.7546
Total	8.137	11
PC(16:0_18:1)
ANOVA table	SS	DF	MS	F (DFn, DFd)	P value
Treatment (between columns)	11.75	2	5.873	F (2, 9) = 16.37	P=0.0010
Residual (within columns)	3.23	9	0.3589
Total	14.98	11
PC(18:0_20:4)
ANOVA table	SS	DF	MS	F (DFn, DFd)	P value
Treatment (between columns)	6.315	2	3.158	F (2, 9) = 70.95	P<0.0001
Residual (within columns)	0.4005	9	0.0445
Total	6.716	11
PC(18:0_18:1)
ANOVA table	SS	DF	MS	F (DFn, DFd)	P value
Treatment (between columns)	336.1	2	168	F (2, 9) = 8.792	P=0.0076
Residual (within columns)	172	9	19.11
Total	508.1	11
TG(18:2_18:2_20:4)
ANOVA table	SS	DF	MS	F (DFn, DFd)	P value
Treatment (between columns)	10.98	2	5.489	F (2, 9) = 75.61	P<0.0001
Residual (within columns)	0.6534	9	0.0726
Total	11.63	11
TG(18:1_18:2_18:3)
ANOVA table	SS	DF	MS	F (DFn, DFd)	P value
Treatment (between columns)	12.28	2	6.139	F (2, 9) = 24.26	P=0.0002
Residual (within columns)	2.278	9	0.2531
Total	14.56	11
TG(18:2_18:2_18:1)
ANOVA table	SS	DF	MS	F (DFn, DFd)	P value
Treatment (between columns)	15.85	2	7.923	F (2, 9) = 7.161	P=0.0138
Residual (within columns)	9.959	9	1.107
Total	25.81	11
TG(16:0_18:1_18:2)
ANOVA table	SS	DF	MS	F (DFn, DFd)	P value
Treatment (between columns)	9.885	2	4.943	F (2, 9) = 4.774	P=0.0386
Residual (within columns)	9.317	9	1.035
Total	19.2	11
TG(18:1_18:1_18:2)
ANOVA table	SS	DF	MS	F (DFn, DFd)	P value
Treatment (between columns)	22.6	2	11.3	F (2, 9) = 8.748	P=0.0078
Residual (within columns)	11.63	9	1.292
Total	34.23	11
TG(18:1_18:1_18:1)
ANOVA table	SS	DF	MS	F (DFn, DFd)	P value
Treatment (between columns)	15.1	2	7.552	F (2, 9) = 2.971	P=0.1022
Residual (within columns)	22.88	9	2.542
Total	37.98	11
RSD, the relative standard deviation; MG, Monoradylglycerols; DG, Diradylglycerols; TG, Triradylglycerols; PC, Glycerophosphocholines; PE, Glycerophosphoethanolamines; PG, Glycerophosphoglycerols; PI, Glycerophosphoinositols; PS, Glycerophosphoserines; CL, Cardiolipins; For LPC, LPE, LPG, LPI and LPS, prefix 'L' was added for each lysoglycerophospholipid class; SM, Sphingomyelins; Cer, Ceramide; …
